# Supplementary material for: A modular analysis of microglia gene expression, insights into the aged phenotype
Source: BMC Genomics. 2019 Feb 28;20:164. doi: 10.1186/s12864-019-5549-9 (PMC6396472; doi:10.1186/s12864-019-5549-9)
Supplement: Supplementary file 1 — Table S1 List of conditions used in microglia stimulus panel. Table containing stimulus identity, supplier, stimulus duration and concentration for all conditions used in the stimulus panel. (CSV 3 kb) [file 12864_2019_5549_MOESM1_ESM.csv]

Stimulus	Duration	Concentration	Supplier	Catalog No.	Full Name
2AG	24 hrs	1 nM	Sigma	A8973-5MG	2-Arachidonylglycerol
AEA	24 hrs	1 nM	Sigma	A0580-5MG	Arachidonylethanolamide
ATP	24 hrs	1000 uM	Sigma	A6559-25UMO
ATP	4 hrs	1000 uM
CCL2	24 hrs	0.0001 ug/ul	R&D Systems	479-JE-010/CF
CCL2	4 hrs	0.0001 ug/ul
CCL7	24 hrs	0.0001 ug/ul	R&D Systems	456-MC-010/CF
CCL7	4 hrs	0.0001 ug/ul
CRH	24 hrs	10 nM	R&D Systems	1151/200U	Corticotropine Releasing Hormone
CRH	72 hrs	10 nM
dopamine	24 hrs	100 uM	R&D Systems	3548/50
eotaxin	24 hrs	0.00005 ug/ul	Sigma	SRP4029-10UG
eotaxin	72 hrs	0.00005 ug/ul
estradiol	24 hrs	1 nM	Sigma	E2758-250MG
estradiol	72 hrs	1 nM
GABA	24 hrs	100 uM	Sigma	A2129-25G
GABA	72 hrs	100 uM
glutamate	24 hrs	500 uM	Sigma	G2128-100G
GMCSF	24 hrs	0.000005 ug/ul	R&D Systems	415-ML-010/CF	GM-CSF
GMCSF	72 hrs	0.000005 ug/ul
HDL	24 hrs	2 ug/ul	Sigma	L1567-10MG	High Density Lipoprotein
HDL	72 hrs	2 ug/ul
IC	24 hrs	0.2 ug/ul	INVIVOGEN	31852-29-6	Poly(I:C) HMW
IC	72 hrs	0.2 ug/ul
IFNa	24 hrs	0.0008 ug/ul	R&D Systems	12100-1
IFNa	72 hrs	0.0008 ug/ul
IFNb	24 hrs	0.0001 ug/ul	R&D Systems	8234-MB-010/CF
IFNb	72 hrs	0.0001 ug/ul
IFNg	24 hrs	0.0001 ug/ul	R&D Systems	485-MI-100/CF
IFNg	72 hrs	0.0001 ug/ul
IL10	24 hrs	0.00005 ug/ul	R&D Systems	417-ML-005/CF
IL10	72 hrs	0.00005 ug/ul
IL13	24 hrs	0.00005 ug/ul	R&D Systems	413-ML-005/CF
IL13	72 hrs	0.00005 ug/ul
IL4	24 hrs	0.00005 ug/ul	R&D Systems	404-ML-010/CF
IL4	72 hrs	0.00005 ug/ul
IL4 + IL10 + IL13	72 hrs	0.00005 ug/ul
LiA	24 hrs	150 uM	Sigma	L1012-100MG	Linoleic Acid
LiA	72 hrs	150 uM
LPS_hi	24 hrs	0.0001 ug/ul	Sigma	L3024-5MG	Lipopolysaccharide
LPS_hi	4 hrs	0.0001 ug/ul
LPS_hi	72 hrs	0.00001 ug/ul
LPS_hi	72 hrs	0.0001 ug/ul
LPS_hi + ATP	4 hrs	0.0001 ug/ul
LPS_hi + estradiol	24 hrs	0.0001 ug/ul
LPS_hi + GABA	24 hrs	0.0001 ug/ul
LPS_hi + minocycline	24 hrs	0.0001 ug/ul
LPS_hi + nicotine	4 hrs	0.0001 ug/ul
LPS_hi + norepinephrine	4 hrs	0.0001 ug/ul
LPS_lo	24 hrs	0.00001 ug/ul
LPS_lo	72 hrs	0.00001 ug/ul
LPS_lo + CCL2	24 hrs	0.00001 ug/ul
LPS_lo + eotaxin	72 hrs	0.00001 ug/ul
LPS_lo + estradiol	72 hrs	0.00001 ug/ul
LPS_lo + IC	72 hrs	0.00001 ug/ul
LPS_lo + IFNg	72 hrs	0.00001 ug/ul
LPS_lo + IL10	72 hrs	0.00001 ug/ul
LPS_lo + IL13	72 hrs	0.00001 ug/ul
LPS_lo + IL4	72 hrs	0.00001 ug/ul
LPS_lo + IL4 + IL10 + IL13	72 hrs	0.00001 ug/ul
LPS_lo + norepinephrine	72 hrs	0.00001 ug/ul
LPS_lo + rapamycin	24 hrs	0.00001 ug/ul
LPS_lo + resveratrol	24 hrs	0.00001 ug/ul
LPS_lo + TGFb	72 hrs	0.00001 ug/ul
minocycline	24 hrs	20 uM	Sigma	M9511-100MG
MPP	24 hrs	100 uM	Sigma	D048-100MG	1-Methyl-4-phenylpyridinium
MPP	72 hrs	100 uM
nicotine	24 hrs	1000 uM	Sigma	SML1236-50MG
nicotine	4 hrs	1000 uM
norepinephrine	24 hrs	1 uM	R&D Systems	5169/50
norepinephrine	4 hrs	1 uM
norepinephrine	72 hrs	1 uM
OA	24 hrs	150 uM	Sigma	O1383-1G	Oleic Acid
OA	72 hrs	150 uM
P3C	24 hrs	0.001 ug/ul	Abcam	ab142085-100UG	Pam3Cys-Ser-(Lys)4
P3C	72 hrs	0.001 ug/ul
P3C + PGE2	72 hrs	0.001 ug/ul
PA	24 hrs	150 uM	Sigma	P0500-10G	Palmitic Acid
PA	72 hrs	150 uM
PGE2	24 hrs	0.001 ug/ul	Sigma	P0409-1MG	Prostaglandin E2
PGE2	72 hrs	0.001 ug/ul
rapamycin	24 hrs	5 nM	Sigma	R8781-200UL
resveratrol	24 hrs	50 uM	Sigma	R5010-100MG
s100B	24 hrs	0.00003 ug/ul	VWR	102970-230
s100B	72 hrs	0.00003 ug/ul
substance P	24 hrs	59.3 uM	R&D Systems	1156/5
TGFb	24 hrs	0.0001 ug/ul	R&D Systems	7666-MB-005/CF
TGFb	72 hrs	0.0001 ug/ul
TNFa	24 hrs	0.000004 ug/ul	R&D Systems	410-MT-010/CF
TNFa	72 hrs	0.000004 ug/ul
TNFa + IFNg	72 hrs	0.000004 ug/ul
TNFa + P3C	72 hrs	0.000004 ug/ul
TNFa + P3C + PGE2	72 hrs	0.000004 ug/ul
TNFa + P3C + PGE2 + IFNb	72 hrs	0.000004 ug/ul
TNFa + PGE2	72 hrs	0.000004 ug/ul
Valproic Acid	24 hrs	1000 uM	Sigma	P4543-10G
