# Supplementary material for: A modular analysis of microglia gene expression, insights into the aged phenotype
Source: BMC Genomics. 2019 Feb 28;20:164. doi: 10.1186/s12864-019-5549-9 (PMC6396472; doi:10.1186/s12864-019-5549-9)
Supplement: Supplementary file 2 — Table S2 Number of replicates in each stimulus condition. Table showing the number of biological replicates in each condition. (CSV 2 kb) [file 12864_2019_5549_MOESM2_ESM.csv]

Condition	# Replicates
24 hrs, 2AG	9
24 hrs, AEA	9
24 hrs, ATP	9
24 hrs, CCL2	9
24 hrs, CCL7	10
24 hrs, CRH	6
24 hrs, GABA	12
24 hrs, GMCSF	8
24 hrs, HDL	8
24 hrs, IC	9
24 hrs, IFNa	8
24 hrs, IFNb	10
24 hrs, IFNg	9
24 hrs, IL10	9
24 hrs, IL13	9
24 hrs, IL4	12
24 hrs, LPS_hi	21
24 hrs, LPS_hi + GABA	8
24 hrs, LPS_hi + estradiol	8
24 hrs, LPS_hi + minocycline	8
24 hrs, LPS_lo	7
24 hrs, LPS_lo + CCL2	8
24 hrs, LPS_lo + rapamycin	7
24 hrs, LPS_lo + resveratrol	8
24 hrs, LiA	9
24 hrs, MPP	9
24 hrs, Untreated Control	46
24 hrs, OA	9
24 hrs, P3C	7
24 hrs, PA	8
24 hrs, PGE2	9
24 hrs, TGFb	9
24 hrs, TNFa	7
24 hrs, Valproic Acid	8
24 hrs, dopamine	9
24 hrs, eotaxin	9
24 hrs, estradiol	12
24 hrs, glutamate	9
24 hrs, minocycline	12
24 hrs, nicotine	9
24 hrs, norepinephrine	7
24 hrs, rapamycin	12
24 hrs, resveratrol	12
24 hrs, s100B	9
24 hrs, substance P	9
4 hrs, ATP	8
4 hrs, CCL2	8
4 hrs, CCL7	8
4 hrs, LPS_hi	8
4 hrs, LPS_hi + ATP	8
4 hrs, LPS_hi + nicotine	8
4 hrs, LPS_hi + norepinephrine	8
4 hrs, nicotine	8
4 hrs, norepinephrine	8
72 hrs, CRH	7
72 hrs, GABA	8
72 hrs, GMCSF	8
72 hrs, HDL	8
72 hrs, IC	8
72 hrs, IFNa	7
72 hrs, IFNb	8
72 hrs, IFNg	8
72 hrs, IL10	8
72 hrs, IL13	8
72 hrs, IL4	8
72 hrs, IL4 + IL10 + IL13	8
72 hrs, LPS_hi	16
72 hrs, LPS_lo	11
72 hrs, LPS_lo + IC	8
72 hrs, LPS_lo + IFNg	8
72 hrs, LPS_lo + IL10	8
72 hrs, LPS_lo + IL13	8
72 hrs, LPS_lo + IL4	8
72 hrs, LPS_lo + IL4 + IL10 + IL13	7
72 hrs, LPS_lo + TGFb	8
72 hrs, LPS_lo + eotaxin	8
72 hrs, LPS_lo + estradiol	11
72 hrs, LPS_lo + norepinephrine	4
72 hrs, LiA	8
72 hrs, MPP	7
72 hrs, Untreated Control	27
72 hrs, OA	8
72 hrs, P3C	8
72 hrs, P3C + PGE2	8
72 hrs, PA	8
72 hrs, PGE2	8
72 hrs, TGFb	7
72 hrs, TNFa	8
72 hrs, TNFa + IFNg	8
72 hrs, TNFa + P3C	8
72 hrs, TNFa + P3C + PGE2	8
72 hrs, TNFa + P3C + PGE2 + IFNb	7
72 hrs, TNFa + PGE2	8
72 hrs, eotaxin	8
72 hrs, estradiol	8
72 hrs, norepinephrine	8
72 hrs, s100B	8
