# Supplementary material for: A modular analysis of microglia gene expression, insights into the aged phenotype
Source: BMC Genomics. 2019 Feb 28;20:164. doi: 10.1186/s12864-019-5549-9 (PMC6396472; doi:10.1186/s12864-019-5549-9)
Supplement: Supplementary file 3 — Table S3 Lists of genes in each module. Each column shows the full list of genes in a given module. (CSV 13 kb) [file 12864_2019_5549_MOESM3_ESM.csv]

Genes\Module	RE_brown	TA_tan	SA_salmon	BL_blue	BL_brown	TQ_black	TQ_blue	TQ_brown	TQ_green	TQ_greenyellow	TQ_magenta	TQ_pink	TQ_purple	TQ_red	TQ_tan	TQ_turquoise	TQ_yellow	CY_blue	CY_brown	CY_green	CY_red	CY_turquoise	CY_yellow	YE_blue	YE_brown	YE_turquoise	PU_turquoise	BR_blue	BR_turquoise	PI_blue	PI_turquoise
	Gm10319	Vmn2r80	Retnla	Fcrls	Nfam1	Lrp1	Gm884	Trim47	Cfh	Mgst2	Gpnmb	Eef1b2	Mef2c	Pygl	Lhfpl2	Rgs2	Dgkz	Pid1	Nfkbia	Itgb2	Cd40	Sod2	Slc7a11	Adk	Ero1l	Rac2	Gm13889	Iigp1	Cmpk2	Serpina3f	Gbp8
	Gm13234	AC108848.6	Rnase2a	Sh2d3c	Zbtb4	Wwp1	Gm21778	Ski	Ptgs1	Maoa	Spp1	Rps16	Ucp2	Ugt1a8	Ypel3	Cd68	Inpp5d	Clec4a1	Il1a	Bst1	Cd69	Ehd1	Mmp9	Clec4a2	Ldha	Serp1	Adamts4	Samhd1	Mx1	Fam26f	Ppt1
	Guca1b	Dalir	Mgl2	Ndufv3	Ssh2	Chn2	Hs3st4	Uvrag	Man1a	Tnfrsf23	Apoe	Gpx1	Zfp36l1	Glul	Gm20659	Ctsb	Arl11	Pilra	Il1b	Pkm	Cflar	Clec4e	S100a8	Prkcb	Mif	Pim2	Ifnb1	Irgm1	Mnda	Serpina3g	Gbp4
	Heph	Cyp2j6	Cldn11	Rps11	Tef	Rnf150	Sec14l4	Eef2kmt	Man2b1	Gdpd1	Syngr1	Rps28	Lpar6	Hsd17b4	Bhlhe41	Abhd12	Tmem104	Aoah	Cxcl1	Cd1d1	Socs3	Marco	Slpi	Cd300ld	Rras	Siglece	Apobr	Igtp	Phf11a	Irf8	Slamf8
	Sh2d1a	Ces1f	Msx3	Glb1	Slc25a36	Lama3	Grip2	Extl3	S100a4	Mfsd6	Ctsd	Rps3	P2ry13	Igf2r	Sgk1	Snx5	Txnip	Ncf4	Il6	Cd302	Traf1	Marcksl1	Treml4	Camk1d	Lox	Irak3	Nr4a3	Tgtp2	Ifit3b	Batf2	Pla2g16
	Gm17571	Gm36962	Pla2g4d	Ccng1	Cyth4	Rtn4rl1	Angptl4	Arrdc3	Higd2a	Lrp8	Lrp4	Serpinb6a	Crip1	Mturn	Slc43a2	Trem2	Nfic	Fpr1	Malt1	Slc16a3	Jak2	Igsf6	Trem3	Vav2	Ndrg1	Lcn2	Phldb1	Gbp2	Stat2	Cxcl9	Pla2g4a
	Gm25787	Gm14752	Chil3	Cotl1	Kif21b	Nav1	Igfbp5	Mettl17	Aldoc	Klhl21	Mamdc2	Marveld1	Tgfbr2	Idh1	Fam20c	Arhgap19	Klf10	Ptprj	Cxcl3	Slc11a1	Il27	Fpr2	Ier3	Tmsb4x	Aldoa	Adm	Mtmr14	Themis2	Ifit3	Socs1	Clec9a
	Gucy1a3	Gm29044	Arg1	Tns1	Fam111a	Pyroxd2	Gm26822	Mat2b	Sort1	Pkp2	Pianp	Slc9a3r2	Rasgrp3	Tmem165	Cdk18	Rcbtb2	Id1	Gpd2	Tnfrsf1b	Riok3	Ptgs2	Gpr84	Trem1	Gm26722	Itgam	Adgre1	Tnfsf9	Tap1	Rsad2	Irf1	Ly6a
	Catsper2	Dmbx1	Tmem26	Nap1l1	Chst12	Stab1	Trim14	Klhl17	Pccb	Cd276	Rin2	Hal	Bmyc	Lyz2	Ecm1	Zranb3	Ubald2	Diap2	Cd14	Pgk1	Tnf	Ikbke	Thbs1	Commd1	Raver2	Prickle1	Bcl2a1b	Irgm2	Phf11d	Gbp5	Zyx
	Rps12l1	Atp13a4	Cdh1	Tmem176b	Slc45a4	Gpr183	Gm10401	Tfeb	Fn1	Tnfrsf26	Trf	Egr2	Ptpn18	Ago3	Apoc2	Tmem86a	Samd1	Gmfg	Cxcl2	Procr	Mapkapk2	Ptges	Sdc1	Wdfy3	Pgam1	Cd300e	Rel	Trafd1	Rnf213	Ppargc1b	Naaa
	Tlcd2	Snap25	Clec10a	Selenbp1	Maf	Atxn1	Snx19	Phyh	Gm29216	Cd36	Htr2b	Rgs11	Cadm1	Nedd9	Bnip3l	Slc37a2	Mnt	Rassf4	Adora2a	S100a11	Tnfaip3	Cd38	Tarm1	Cfp	Eno1	Slc13a3	Cish	Ifi47	Ifi204	Gbp2b	Lap3
	Pdpk1	Gm26703	Ocstamp	Cacna1a	Prune2	Cd109	St14	Hectd3	Cpeb1	S1pr1	Kdr	Rpsa	Nrp1	Nnt	Smpdl3a	Tlr13	Sash3	Fcer1g	Gch1	Slc2a1	Slc7a2	Mmp14	Slc39a4	Itsn1	Chp1	Pik3r5	Cx3cl1	Stat1	Ifit1	Katna1	Ctsc
	Psg16	Unc79	Irf4	Aes	Ahcyl2	Tox2	Uros	Smim14	Epm2aip1	Iqck	Tspan13	Npc1	Cdk6	Lrpprc	Zfpm1	Hexb	Rab11fip5	Dok2	Birc3	Csf2rb	Nos2	Vasp	Edil3	Glg1	Ust	Saa3	Cdkn1a	Gm4951	Oasl2	Timd4	Hk3
	Ccdc30	Gm6645	Socs2	Cep170b	Pip4k2a	Asb10	Klf11	Wbp1	Man1a2	Lyz1	H3f3b	Lpgat1	Mtss1	Papss1	Smad7	Psap	Tspan14	Snd1	Ms4a6d	Slc25a37	Hcar2	Bcl2a1a	Clmp	St7	Emilin2	Cep83	Akap2	Psmb10	Usp18	Ch25h	Il12rb1
	Gngt1	Rtn4ip1	Pdcd1lg2	Rpl22	Arpc5l	Rgs10	Acot1	Adamts10	Gm13339	Fnbp1	Mmp12	Ceacam10	Tspan33	Gab1	Acox3	Mafb	Ddi2	Pirb	Phlda1	Prdx5	Irg1	Tlr2	Cebpb	Phyhd1	Gm3839	Sla	Csf1	Fcgr4	Isg15	Rnf19b	Tgm2
	Gm37567	Zfp40	Batf3	Fut7	Pitpnc1	Zfp618	Frat2	Traf3ip3	H2afz	Spsb1	Mfge8	Abhd4	Cerk	Pgm2l1	Zfp652	Havcr2	Rxra	Ebi3	Rab11fip1	Ccdc109b	Plek	Nfkb2	Rab10	Trappc9	Vegfa	Il10	Edn1	Psme1	Ifit2	Nampt	Tmem173
	1700037C18Rik	Adtrp	Ap2m1	Col14a1	Stk10	Nav2	Hspb1	Cic	Itfg1	Fosl2	Gm7389	Slc17a5	Fam110b	Scd2	Agap1	Cd84	Hbp1	Gm8464	Tpm4	Txn1	Sdc4	Tnip1	Cav1	Fam172a	Adam15	Cp	A630072M18Rik	Gbp3	Ifi203	Pfkp	Cd74
	RP23-370G17.4	Gm17690	Chst7	Tspan4	Ppp2r5c	Dbp	Nat8l	Rassf5	Pros1	Pgrmc1	Gm26843	Tpt1	Soat1	Scamp1	Gm26377	Rasa3	Oxa1l	Gsap	Adora2b	Atrn	Vcam1	Slc31a2	Hif1a	Exoc6b	Lefty1	Ankrd44	Exoc3l4	Psmb9	Herc6	Slc23a2	Ctsh
	1700111N16Rik	Gm13986	Ear2	Plxnd1	Ttc38	Rap2a	Gpatch11	Coro1c	Ptprs	Slc40a1	Cd300a	Rps21	Ckb	Fdft1	Ada	Adam8	Nbr1	Agtrap	Zc3h12a	Psmc2	Xkr8	Gas7	Dnmt3l	Sipa1l1	Egln3	Rbpj	Tfcp2	Gbp7	Slfn8	Cxcl10	Ly6f
	1700086P04Rik	Gm37393	Il20rb	Tmem176a	Pigx	Aatk	Gtf3c4	Eogt	Runx2	Cd81	Pik3ip1	Gstm5	Uap1l1	Lonrf1	Samd8	Lgals3	Bin2	Pilrb1	Gm37091	Pfkl	Kctd12	Cybb	Fth1	Fars2	Tmem151a	Eif4g2	Nfkb1	Msh4	Dhx58	1110038F14Rik	Wars
	RP24-500I24.6	Morc1	Il4i1	Tspan5		Cux1	Asxl1	Osbpl7	Tbl1xr1	Gabarapl1	Arhgap22	Amz1	Gdpd5	Sh2b2	1700017B05Rik	Nceh1	Ntpcr	Arpc4	Rnd1	Pin4	Ccl22	Ccl9	Myadm	Lyrm4	Myo1c	Msn	Bcl2a1d	Tapbp	Oas3		Vim
	RP24-333I1.5	Shank2	Gda	Tecr		Mrc1	Zdhhc17	Fam134b	Gspt2	Ctsl	Emp1	Pcgf2	Tcf7l2	Atp13a3		Enc1	Kcnk13	Pilrb2	Itga5	Naip2	Stk40	Cebpd	Hp	Ndufc2	Avil	Acsl5	Olr1	Psmb8	Parp12		Cnn3
		Zfp60	Nfil3	Pak1		Rnase4	Zfp746	Fam102a	Gng7	Pfn2	Cd83	Snta1	Hpgds	Ganab		Il7r	Klhl22	Dst	Met	Ninj1	Tagap	Lmo4	Gm15832	Coro1a	Bnip3	Rilpl2	Kdm4a	Tap2	Trex1		Acvrl1
		BC030870	Il1rl2	H2afv		Cnrip1	Sdhaf4	Gm17344	Pf4	Wdr19	Fbxo32	Ak1	Chst3	Fasn		Ptma	Ldb1	Gm4750	Syt7	Mmp2	Nfkbib	Syk	Dusp5	Akr1e1	Csde1	Rims3	Il7	Gvin1	Irf7		C1qa
		Vmn1r6	Plekha3	Espl1		Qk	Phf8	Ppap2c	S100a6	Hvcn1	Gpx3	Lmna	Dgkd	Ahnak		Epb4.1l2	Nlrx1	Lpcat2	Ankrd33b	Rpl24	Cxcl11	C3	Rasa2	Clpb	Cox6a2	Itgal	Swap70	Il18bp	Ube2l6		Stx2
		Sspo	F7	Alox5		Ank	Raet1e	Tnfaip8l2	Adcy7	Npy	Slc6a8	Rab34	Fmnl1	Ptgfrn		Apobec1	Tmem189	Agtpbp1	Fscn1	Cmip	Gpr85	Batf	Smox	Tbcd	Kcnab2	Nfkbiz	Mob3c	C1qb	Oasl1		Lair1
		Gm37535	Tarbp2	Ap1s2		Ltc4s	Zfp316	Adck2	Kidins220	Fam129b	Gpr137b	AI606181	Cryz	Oplah		Ctsa	Flcn	Slc11a2	Cct3	Dynll1	Snx10	Bcl3	Esam	Abca1	Rplp0	Ets2	Flnb	Aim1	Mov10		Cox5b
		Pcp2	Ccr1	Rpl3		Arhgap18	Spata2	Rnf166	Peli2		Shisa9	Atp1a1	Aig1	Unc13a		Rab7b	Prkch	Arl5c	Spaca6	Acot10	Rhbdf2	Hcls1	Vcan	Faf1	Dip2a	Ly9	Hdc	Casp1	Bst2		Itpripl2
		Il5ra	Kcnd3	Npm1		Mgst3	Prickle3	Lnx2	St3gal2		Fkbp9	Pla2g12a	Gm6166	Mapre1		Sat1	Tex261	Slc4a7	Psd	Vimp	Gna13	Mrpl52	Osbpl3	Ggta1	Tmem114	Cpd	Gem	Coa5	Tor3a		Prr5l
		RP24-294K15.4	Myot	Rpl34		Adamts1	Tmem175	H6pd	Hoga1		Cpe	Adi1	Plekhh2	Chek2		Gyg	Slc25a45	Ybx3	Psma6	Rala		Gpr18	Ass1	Rps27l	Ceacam1	Tubb4b	Tnfsf15	Cd86	Fcgr1		Crem
		RP24-121I11.1	RP23-86H7.3	Romo1		Sepp1	Tmem41b	Ulk1	Dtx3		Bco2	Commd3	Laptm5	Ggh		Mical1	B3gnt8	Zeb2	Nfe2l1			Pde4b		Rpl35a	Eif4ebp1	Rhoq	Usp16	Tmem229b	AI607873		Napg
		RP23-354E8.1		2610507B11Rik		Ctla2a	Ttc33	Ebf1	Dapk1		Pink1	Tmem9b	Arap2	Sfxn1		Cebpa	Rnpep	Nadk	Csnk2a1			N4bp1		Prmt3	Mthfd1l	Zdhhc6	Col5a3	Tapbpl	Sp100		Clic5
		4930471C04Rik		Rpl10a-ps1		Pde1c	Gm20707	Gpr146	Ifi27		3110062M04Rik	Plekhg5	Mertk	Cxx1b		Serpinb6b	Pdrg1	Carm1	RP23-76J15.4			Cdc42ep2		Itga9	Spats2	Ceacam18	Ppp2r5a	Ccr5	Phf11b		Gm12185
				2610318N02Rik		Atp6v0a1	Gm37152	Rab13	Sorl1		2010111I01Rik	Acadl		Nde1		Cenpo	Cln6	Ccnd3				Rab32		Pafah2	Ciart	Arhgdib	Gm29083	Tmem67	Znfx1		Dnase1l3
						Cxxc5	Tcf3	Kat2a	Gm28438			Vat1		Ap2a2		Ptpra	Stra6l	Aldh3b1				Cln5		Rapgef1	Ptp4a2	Foxp1	Icosl	Psme2b	Ddx58		Hsdl2
						Gm37226	Gm20604	Arid1b	Dbi			Evc		Pls3		Igf1	Gatc					Tmem170b		Ptpn7	Klf2	Ppapdc1b	Il12b	Cd180	Rtp4		Fgl2
						Ang	Vsig10l	Ostm1	Tshz1			2010204K13Rik		Sgce		Adssl1	Ezh1					Rbpms		Shmt2	Tpi1	Fam166a	Dusp2	Ccl8	Mndal		Ripk3
						Ier5l	Rassf8	Mterf3	Megf9					Tom1		AF251705	Gins2					Glrx		Ndufa12	Rasd2	Wdr1	Cd70	Hmga1	Slfn1		Slc6a19
							BC051019	Msh3	Ltbp3					Usp20		Rnf144b	Rab40c							Mettl3	Prss46	Ppfibp2	Gm26705	Gm12250	Xaf1		H2-DMa
							Gnptab	AI467606	mt-Co3					Azin1		Lipa	Dguok							Pde1b	Myrf	Ap3m1	RP23-324H16.2	Pomp	Lgals3bp		H2-DMb1
							B430306N03Rik	Inf2	mt-Nd1							Cdca7l	Dclre1a							St3gal1	Atp2a2	Zfp811		Irf5	Trim30d		H2-Eb1
							Naa60	Vgll4	mt-Co2							Hpgd	Snx30							Usp10	Rps6ka1	H3f3a		Idnk	Trim30a		H2-Aa
							Syde1	Zfp691	1810011H11Rik							Pla2g15	Fes							Slc12a7	Gm15417	Draxin		Psme2	Ms4a4c		H2-Ab1
							Zfp282	Tbc1d14	mt-Atp6							Pnpla7	Snx8							Gng12	Klf4	Acp5		Casp4	Dck
							Ddx51	Rab3d	mt-Cytb							Hacd4	Pygb							Prokr1	Slco4a1	Tubb5		RP23-391P1.1	Ifih1
							C2cd4c	Atraid	mt-Nd3							Sdcbp	Ubald1							Stau2	Tle1	Flna			Ifi205
							Zfp951	Apex1	mt-Nd4							Atp6v0d2	Cln8							Crim1	Grk5	Sh3bp5			Lgals9
							Ube4a	Cnnm3	mt-Te							Ldlrap1	Morn1							B4galt1	Dbndd2	Gramd1a			Ifi44
							Mpp5	Pias3	mt-Nd6							Itm2b	Scnm1							Uqcrq	Impdh1	Hsp90aa1			Mitd1
							Ppp1r3f	Slmo1								Cst3	Ctdsp1							Dph6	Pgm2	Derl1			Daxx
							Tusc1	Adipor1								Lsp1	Coasy							Gtpbp8	Ece1	A630001G21Rik			Gm14446
							Neo1	Zfp605								Rgs1	Calhm2							Ccdc91	Prss50	Tes			Mx2
							Wrnip1	Tcaf1								Snx24	Nudt16							Spidr	Sin3b	Slc7a5			Gm4070
							Nrg4	Snx1								Hip1	2310061I04Rik							Qsox1	RP23-387L12.2	Ccl3			Uba7
							Gm10480	Deaf1								Rassf3	5031439G07Rik							Smad3		Vnn3			Parp10
							D830030K20Rik	Gtpbp1								Timp2	2310022A10Rik							Tmem68		Zic1			Ddx60
							Map2k4	Ift46								Plin2								Rpl17		Mrpl45			Parp14
							Pigm	Syvn1								Arl4c								Fgfr1op2		Adrbk1			Pyhin1
							Men1	Ilk								Gcnt1								Rab11a		Herpud1			Gm5431
							Lzic	Naip5								Fabp5								Cyb5r4		U90926			Pnp
							A230087F16Rik	Med22								Itgb5								Sarnp		Cdk2ap2			Zbp1
							Tk2	Ptrhd1								Tnfsf12								Lars		Dtx2			Helz2
							Mbd1	Hlcs								Abi3								Trim2		Kpnb1			Isg20
							Fbxl20	Lcmt2								Cd300lb								Nme2		Napepld			Ifi35
							Gabpa	Tmem50a								Lgmn								Rpl19-ps11		Myo1b			Oas1a
							Fgfr2	S100a1								Engase								Rpl23a-ps3		Vmp1			Ogfr
							Rce1	Fcgr3								C1qc										Manf			Npc2
							Zfp709	Akap13								Myo1f										Wfdc17			G530012D18Rik
							Ubxn2a	Eif2b4								Fam46c										Setd8			Gbp9
							Zfp236	Bod1								Flt1										Cd48			Tmem106a
							Dhodh	Parp2								Bri3										Mras			Slc25a22
							Zfp763	Zc4h2								Pparg										Egln2			Nt5c3
							Dopey2	Ccdc186								Susd3										Cyb5r1			Rnf114
							Vps53	1600020E01Rik								Arhgap25										Ppfia3			Tpst1
							BC023829	2310015A10Rik								Cspg4										Gdf15			Slfn4
							Acrbp	9030624J02Rik								Ehd4										Fam43a			Oas2
							Tmem199	2610301B20Rik								Gnpda1										Adgrl2			Snx2
							Armc6	4933439C10Rik								Yipf7										Degs1			C2
							Dyrk2	1700021K19Rik								Gas6										Ehbp1l1			Ifi27l2a
							Jmy	1600010M07Rik								Gfm2										Por			Eif2ak2
							Mlx									Gpr157										Adgrg6			Fam46a
							Ccdc130									Mfsd12										Arrb2			Mlkl
							Gm29502									Gpr155										Lrrc8d			BC094916
							Gabpb1									Hpse										Cd244			Trim34a
							RP23-219K16.1									Ptchd1										Tor4a			Nlrc5
							1700029F12Rik									Fam214a										Sema4c			Oas1g
							4931406P16Rik									Olfml3										Psmc1			Dtx3l
							9230113P08Rik									Rsrp1										Pole4			Pml
																Epas1										Trp53rka			Parp9
																Plekho1										Amd1			G530011O06Rik
																Vipas39										Stard5			Ms4a6b
																Mef2a										Arl1			Tlr3
																Id3										Anxa1			Gm38316
																Nrros										Lrrc58			Slfn2
																Sik1										Hmox1			Irf9
																Gm38325										Mtdh			Adar
																Tpra1										Ikbkg			Ifitm3
																Lpxn										Sec61b			A530040E14Rik
																Mdh1										Vapa			Samd9l
																Hmha1										Sys1			Axl
																Actn1										Gars			Il15
																Fblim1										Atp6v1e1			Aftph
																Mocos										Sqrdl			Cd72
																Daglb										Grap			Tnfsf10
																Tmem37										Dync1li1			Cnp
																Tgfbr1										1110002L01Rik			Tor1aip2
																Lpl										RP23-111M12.3			Enpp4
																Clec7a													Sp110
																Hhex													Stard3
																Pmepa1													Trim25
																Anpep													Tdrd7
																Atp2b1													Xdh
																Naglu													Usb1
																Pmp22													Nfxl1
																Cxcr4													Etnk1
																Cdt1													Slirp
																Paox													Coro2a
																Entpd1													Trim21
																Etv3													Frmd4a
																Pdgfc													Nod1
																Il6st													Tmem171
																Kitl													Gm28625
																Rhoh													Sp140
																Pcna													Sgcb
																Fabp3													Keap1
																Stard8													Siglec1
																Dhrs9													C3ar1
																Cytip													Rasgef1b
																Cyth1													Tmem219
																Msrb2													Apol9b
																Tyrobp													Tmcc3
																Hist1h2bc													Naa25
																Arhgap17													Epsti1
																Hexa													Mmp13
																Cttnbp2nl													Prpf38a
																Gpx4													Tlr7
																Serpine2													Zc3hav1
																Gm12758													Aida
																Plk2													Phf11c
																Mpp1													Gm13822
																Gdf3													Mxd1
																4632428N05Rik													4930430E12Rik
																RP23-114F4.2													RP24-328P2.5
																													5-Mar
																													H2-T23
																													H2-M3
																													1600014C10Rik
																													H2-T22
