# Supplementary material for: A modular analysis of microglia gene expression, insights into the aged phenotype
Source: BMC Genomics. 2019 Feb 28;20:164. doi: 10.1186/s12864-019-5549-9 (PMC6396472; doi:10.1186/s12864-019-5549-9)
Supplement: Supplementary file 4 — Table S4 Gene Ontology (GO) terms associated with each module. Columns show the GO term and corresponding q-value associated with each module. Some modules did not yield any significant GO terms. (CSV 9 kb) [file 12864_2019_5549_MOESM4_ESM.csv]

Genes\Module	RE_brown		RE_turquoise		TA_tan		SA_salmon		BL_turquoise		BL_blue		BL_brown		TQ_black		TQ_blue		TQ_brown		TQ_green		TQ_greenyellow		TQ_magenta		TQ_pink		TQ_purple		TQ_red		TQ_tan		TQ_turquoise		TQ_yellow		CY_blue		CY_brown		CY_green		CY_red		CY_turquoise		CY_yellow
	Description	q-value	Description	q-value	Description	q-value	Description	q-value	Description	q-value	Description	q-value	Description	q-value	Description	q-value	Description	q-value	Description	q-value	Description	q-value	Description	q-value	Description	q-value	Description	q-value	Description	q-value	Description	q-value	Description	q-value	Description	q-value	Description	q-value	Description	q-value	Description	q-value	Description	q-value	Description	q-value	Description	q-value	Description
									regulation of attachment of spindle microtubules to kinetochore	0.000219											ATP metabolic process	1.12E-02			regulation of localization	1.41E-02	maturation of SSU-rRNA	0.00953							cellular lipid metabolic process	0.0384					positive regulation of T cell cytokine production	3.01E-02			regulation of epithelial cell apoptotic process	1.08E-03	alpha-beta T cell differentiation	0.0394	regulation of cofactor metabolic process
									DNA unwinding involved in DNA replication	0.0287																	peptide metabolic process	0.00855							positive regulation of cell differentiation	0.0472					lipopolysaccharide-mediated signaling pathway	1.52E-03			cellular response to lipopolysaccharide	6.85E-05	myeloid leukocyte activation	0.0156	regulation of reactive oxygen species metabolic process
									DNA replication initiation	0.000000103																									negative regulation of response to stimulus	0.00619					regulation of vascular endothelial growth factor production	1.52E-03			cellular response to drug	4.75E-04	regulation of ERK1 and ERK2 cascade	0.00111	inflammatory response
									kinetochore organization	0.0000772																									positive regulation of multicellular organismal process	0.0198					positive regulation of chemokine production	1.68E-02			inflammatory response	4.86E-08	immune response-regulating cell surface receptor signaling pathway	0.0202	negative regulation of intracellular signal transduction
									centromere complex assembly	0.0000436																									cellular response to chemical stimulus	0.0125					cellular response to chemokine	2.29E-02			regulation of inflammatory response	6.46E-05	positive regulation of cytokine production	0.00566	response to external stimulus
									attachment of spindle microtubules to kinetochore	0.0388																									regulation of signal transduction	0.00386					regulation of NIK/NF-kappaB signaling	2.21E-03			regulation of DNA-binding transcription factor activity	3.11E-04	inflammatory response	0.00737
									mitotic spindle assembly checkpoint	0.0119																									regulation of localization	0.0114					neutrophil chemotaxis	4.39E-02			response to wounding	4.21E-02	immune response-activating signal transduction	0.0431
									positive regulation of G2/M transition of mitotic cell cycle	0.0185																									negative regulation of cellular process	0.000056					response to tumor necrosis factor	3.29E-04			regulation of protein secretion	1.81E-02	innate immune response	0.0375
									mitotic spindle assembly	0.000159																									system development	0.0101					regulation of interleukin-6 production	4.43E-04			regulation of cytokine production	9.20E-04	intracellular signal transduction	0.0368
									G2 DNA damage checkpoint	0.00432																									regulation of biological quality	0.0468					regulation of reactive oxygen species metabolic process	2.83E-03			cellular response to cytokine stimulus	8.64E-03	positive regulation of protein metabolic process	0.025
									mitotic metaphase plate congression	0.00216																															cytokine-mediated signaling pathway	5.19E-04			regulation of cell activation	3.30E-02	positive regulation of cellular biosynthetic process	0.0175
									chromosome condensation	0.0187																															inflammatory response	2.78E-06			regulation of phosphate metabolic process	6.44E-03	response to external stimulus	0.0347
									mitotic cell cycle phase transition	9.01E-10																															regulation of inflammatory response	2.49E-03			immune system process	3.00E-04	regulation of localization	0.00279
									negative regulation of cell cycle G2/M phase transition	0.0125																															positive regulation of response to external stimulus	2.97E-02			regulation of protein metabolic process	2.17E-02
									regulation of centrosome cycle	0.00336																															positive regulation of defense response	3.15E-02			regulation of signal transduction	2.76E-02
									regulation of cyclin-dependent protein serine/threonine kinase activity	0.00119																															regulation of neurotransmitter levels	7.24E-03
									nucleosome assembly	0.000621																															regulation of protein secretion	1.90E-03
									mitotic cytokinesis	0.000621																															positive regulation of establishment of protein localization	2.29E-02
									regulation of cytokinesis	0.00477																															regulation of system process	7.45E-04
									centrosome cycle	0.0306																															positive regulation of secretion by cell	2.69E-02
									meiotic chromosome segregation	0.0282																															apoptotic process	1.14E-02
									response to ionizing radiation	0.0114																															regulation of apoptotic process	3.74E-02
									response to UV	0.0292																															positive regulation of metabolic process	3.56E-02
									double-strand break repair	0.0228
									regulation of DNA metabolic process	0.0202
									cell proliferation	0.00178
									positive regulation of transferase activity	0.00528
									protein phosphorylation	0.00102
									regulation of cellular response to stress	0.0459
									sensory perception	0.0454
[truncated: 17 more columns]
